# Supplementary material for: Comprehensive Investigation of Polymorphic Stability and Phase Transformation Kinetics in Tegoprazan
Source: Pharmaceutics. 2025 Jul 18;17(7):928. doi: 10.3390/pharmaceutics17070928 (PMC12300558; doi:10.3390/pharmaceutics17070928)
Supplement: Supplementary file 1 [file pharmaceutics-17-00928-s001.zip]

Archive with 1 entries (1 files):
- pharmaceutics-3736914-supplementary.pdf
